# Supplementary material for: Expression Profiling of Extracellular Matrix Genes Reveals Global and Entity-Specific Characteristics in Adenoid Cystic, Mucoepidermoid and Salivary Duct Carcinomas
Source: Cancers (Basel). 2020 Aug 31;12(9):2466. doi: 10.3390/cancers12092466 (PMC7564650; doi:10.3390/cancers12092466)
Supplement: Supplementary file 1 [file cancers-12-02466-s001.zip]

Archive with 3 entries (3 files):
- cancers-880335 supplementary final.docx
- Supplementary Table 2.xls
- Supplementary Table 3.xlsx
