# Supplementary material for: Expression Profiling of Extracellular Matrix Genes Reveals Global and Entity-Specific Characteristics in Adenoid Cystic, Mucoepidermoid and Salivary Duct Carcinomas
Source: Cancers (Basel). 2020 Aug 31;12(9):2466. doi: 10.3390/cancers12092466 (PMC7564650; doi:10.3390/cancers12092466)
Supplement: Supplementary file 1 [file cancers-12-02466-s001.zip › Supplementary Table 2.xls]

## Sheet: Inter_Group 
gene	group 1	group 2	statistic	raw p value	ajusted p value (BH)		adjusted p values < 0.05 are marked in bold
COL1A2	AdCy	MuEp	25	3.00E-003	0.028
FN1	AdCy	MuEp	26	4.00E-003	0.028
COL11A1	AdCy	MuEp	31	1.10E-002	0.04382609
COL1A1	AdCy	MuEp	30	9.00E-003	0.04382609
COL27A1	AdCy	MuEp	123	1.10E-002	0.04382609
COL3A1	AdCy	MuEp	29	8.00E-003	0.04382609
COL4A5	AdCy	MuEp	124	9.00E-003	0.04382609
COL5A2	AdCy	MuEp	31	1.10E-002	0.04382609
COL11A2	AdCy	MuEp	121	1.50E-002	0.0504
LAMB3	AdCy	MuEp	34	1.80E-002	0.056
COL24A1	AdCy	MuEp	35	2.10E-002	0.06082759
COL4A4	AdCy	MuEp	39	3.80E-002	0.10296774
COL2A1	AdCy	MuEp	113	5.10E-002	0.133875
SPP1	AdCy	MuEp	48	1.20E-001	0.25404878
LAMC2	AdCy	MuEp	105	1.34E-001	0.268
TNC	AdCy	MuEp	52	1.83E-001	0.33417391
COL5A1	AdCy	MuEp	54	2.22E-001	0.37296
LAMA3	AdCy	MuEp	100	2.22E-001	0.37296
LAMC3	AdCy	MuEp	100	2.22E-001	0.37296
COL4A6	AdCy	MuEp	98	2.67E-001	0.42316981
COL4A3	AdCy	MuEp	58	3.17E-001	0.48414545
THBS1	AdCy	MuEp	93	4.03E-001	0.5642
COMP	AdCy	MuEp	64	5.01E-001	0.66683077
LAMA5	AdCy	MuEp	65	5.36E-001	0.68218182
LAMB4	AdCy	MuEp	69	6.81E-001	0.81397183
THBS4	AdCy	MuEp	85	6.87E-001	0.81397183
LAMA1	AdCy	MuEp	74	8.93E-001	0.93765
COL6A6	AdCy	MuEp	78	9.79E-001	1
FN1	AdCy	SaDu	7	5.36E-004	0.022512
COL11A1	AdCy	SaDu	13	4.00E-003	0.028
COL1A1	AdCy	SaDu	11	2.00E-003	0.028
COL1A2	AdCy	SaDu	12	3.00E-003	0.028
COL27A1	AdCy	SaDu	86	4.00E-003	0.028
COL3A1	AdCy	SaDu	12	3.00E-003	0.028
COL5A2	AdCy	SaDu	11	2.00E-003	0.028
LAMA1	AdCy	SaDu	88	2.00E-003	0.028
SPP1	AdCy	SaDu	12	3.00E-003	0.028
LAMB3	AdCy	SaDu	85	6.00E-003	0.03876923
COL11A2	AdCy	SaDu	82	1.20E-002	0.04382609
COL5A1	AdCy	SaDu	17	1.20E-002	0.04382609
LAMA3	AdCy	SaDu	83	1.00E-002	0.04382609
COL4A5	AdCy	SaDu	81	1.60E-002	0.05169231
COL4A4	AdCy	SaDu	24	5.60E-002	0.14254545
COMP	AdCy	SaDu	25	6.70E-002	0.16552941
COL24A1	AdCy	SaDu	26	8.00E-002	0.192
COL2A1	AdCy	SaDu	69	1.52E-001	0.29018182
TNC	AdCy	SaDu	30	1.52E-001	0.29018182
LAMB4	AdCy	SaDu	30.5	1.58E-001	0.29493333
COL4A6	AdCy	SaDu	67	2.01E-001	0.35923404
COL4A3	AdCy	SaDu	34	2.61E-001	0.42161538
LAMC3	AdCy	SaDu	63	3.31E-001	0.48662069
THBS4	AdCy	SaDu	41	5.52E-001	0.6920597
LAMA5	AdCy	SaDu	55	7.10E-001	0.82833333
LAMC2	AdCy	SaDu	54	7.66E-001	0.85792
COL6A6	AdCy	SaDu	50	1.00E+000	1
THBS1	AdCy	SaDu	49	1.00E+000	1
LAMB3	MuEp	SaDu	121	4.65E-005	0.003906
LAMA1	MuEp	SaDu	103	1.10E-002	0.04382609
FN1	MuEp	SaDu	24	1.30E-002	0.0455
COL5A2	MuEp	SaDu	26	1.90E-002	0.057
SPP1	MuEp	SaDu	29	3.30E-002	0.0924
LAMA3	MuEp	SaDu	91	8.30E-002	0.19366667
COL1A2	MuEp	SaDu	36	9.60E-002	0.21794595
COL5A1	MuEp	SaDu	37	1.09E-001	0.24094737
COL1A1	MuEp	SaDu	38	1.24E-001	0.25404878
COL3A1	MuEp	SaDu	38	1.24E-001	0.25404878
COL24A1	MuEp	SaDu	82	2.50E-001	0.41176471
TNC	MuEp	SaDu	46	3.05E-001	0.47444444
COL11A1	MuEp	SaDu	47	3.36E-001	0.48662069
COL27A1	MuEp	SaDu	79	3.36E-001	0.48662069
COL4A5	MuEp	SaDu	77	4.03E-001	0.5642
LAMA5	MuEp	SaDu	76	4.39E-001	0.60452459
LAMB4	MuEp	SaDu	51.5	4.88E-001	0.66116129
COMP	MuEp	SaDu	52	5.16E-001	0.66683077
LAMC2	MuEp	SaDu	52	5.16E-001	0.66683077
THBS1	MuEp	SaDu	54	6.00E-001	0.74117647
THBS4	MuEp	SaDu	56	6.88E-001	0.81397183
COL4A3	MuEp	SaDu	57	7.34E-001	0.83318919
COL4A6	MuEp	SaDu	69	7.34E-001	0.83318919
COL11A2	MuEp	SaDu	67	8.29E-001	0.88146835
COL2A1	MuEp	SaDu	67	8.29E-001	0.88146835
COL6A6	MuEp	SaDu	59	8.29E-001	0.88146835
LAMC3	MuEp	SaDu	59	8.29E-001	0.88146835
COL4A4	MuEp	SaDu	64	9.75E-001	1

## Sheet: Tumor_Normal
gene	entity	statistic	raw p value	adjusted p value (BH)	log2fold		adjusted p values < 0.05 and log2fold ratios > 2 are marked in bold
COL1A1	SaDu	0	0.00004	0.00029	6.159387
COMP	SaDu	1	0.00008	0.00040	5.800081
SPP1	SaDu	1	0.00008	0.00040	5.246641
FN1	SaDu	0	0.00004	0.00029	4.774054
COL3A1	SaDu	0	0.00004	0.00029	4.452051
COL1A2	SaDu	0	0.00004	0.00029	4.444913
COL11A1	SaDu	0	0.00004	0.00029	4.439776
COL5A2	SaDu	0	0.00004	0.00029	4.200738
COL5A1	SaDu	0	0.00004	0.00029	3.822573
THBS4	SaDu	15	0.02440	0.04767	2.641023
LAMC2	SaDu	19	0.06250	0.10500	1.57327
TNC	SaDu	14	0.01880	0.03948	1.152486
COL4A4	SaDu	18	0.05030	0.08990	1.088143
THBS1	SaDu	22	0.11300	0.16366	1.009107
LAMA5	SaDu	8	0.00276	0.00828	0.822976
COL27A1	SaDu	14	0.01880	0.03948	0.727737
LAMB4	SaDu	13.5	0.01880	0.03948	0.706981
COL24A1	SaDu	21	0.09390	0.14341	0.661905
COL4A3	SaDu	29	0.34000	0.41513	0.363141
COL11A2	SaDu	35	0.65900	0.69067	0.105006
COL2A1	SaDu	44	0.79600	0.80559	-0.27254
COL4A6	SaDu	52	0.34000	0.41513	-0.28349
COL4A5	SaDu	46	0.66600	0.69067	-0.42727
COL6A6	SaDu	60	0.09320	0.14341	-0.52476
LAMA1	SaDu	71	0.00564	0.01481	-0.60457
LAMC3	SaDu	74	0.00355	0.01028	-0.73514
LAMB3	SaDu	58	0.13600	0.19363	-0.8382
LAMA3	SaDu	70	0.00777	0.01920	-151231
COL1A1	MuEp	10	0.00001	0.00029	4.748516
COMP	MuEp	32	0.00173	0.00581	4.512571
COL11A1	MuEp	11	0.00001	0.00029	3.722116
COL1A2	MuEp	15	0.00003	0.00029	3.464421
COL3A1	MuEp	19	0.00010	0.00042	3.322283
FN1	MuEp	19	0.00010	0.00042	3.246456
SPP1	MuEp	24	0.00034	0.00129	3.120971
COL5A1	MuEp	17	0.00006	0.00033	2.99769
COL5A2	MuEp	17	0.00006	0.00033	2.685699
LAMB3	MuEp	16	0.00005	0.00029	2.415854
THBS4	MuEp	62	0.10400	0.15326	1.572156
LAMA5	MuEp	16	0.00005	0.00029	1.393872
COL24A1	MuEp	36	0.00471	0.01319	1.271872
LAMC2	MuEp	42	0.00915	0.02196	1.255886
COL27A1	MuEp	40	0.00674	0.01716	1.139948
COL4A4	MuEp	56	0.05560	0.09549	1.137339
LAMA1	MuEp	51	0.03100	0.05918	0.906543
TNC	MuEp	58	0.06900	0.10936	0.683877
THBS1	MuEp	74	0.28500	0.37406	0.458966
LAMB4	MuEp	53	0.04030	0.07359	0.441396
COL4A5	MuEp	79	0.40100	0.46783	0.327494
COL4A3	MuEp	78	0.37600	0.44485	0.239704
COL11A2	MuEp	99	0.98200	0.98200	-0.09636
COL4A6	MuEp	106	0.73400	0.75190	-0.1033
COL6A6	MuEp	118.5	0.35800	0.42960	-0.27209
LAMA3	MuEp	115	0.45400	0.51535	-0.30836
COL2A1	MuEp	130	0.15000	0.20656	-0.37541
LAMC3	MuEp	150	0.01620	0.03678	-0.74264
COMP	AdCy	9	0.00028	0.00110	3.933802
COL27A1	AdCy	4	0.00003	0.00029	3.231876
COL1A1	AdCy	24	0.01580	0.03678	2.307581
COL5A1	AdCy	16	0.00245	0.00762	2.120137
LAMC2	AdCy	6	0.00009	0.00040	2.057523
THBS4	AdCy	28	0.03360	0.06272	1.826612
SPP1	AdCy	35	0.10100	0.15150	1.637548
COL2A1	AdCy	32	0.06520	0.10532	1.60265
COL5A2	AdCy	26	0.02330	0.04660	1.336858
COL11A2	AdCy	19	0.00524	0.01420	1.301181
COL3A1	AdCy	52	0.60600	0.64435	1.163032
LAMB3	AdCy	12	0.00077	0.00268	1.126371
COL4A5	AdCy	11	0.00055	0.00202	1.07759
LAMA5	AdCy	16	0.00245	0.00762	1.065262
COL1A2	AdCy	48	0.43800	0.50400	1.044885
FN1	AdCy	52	0.60600	0.64435	1.040115
COL11A1	AdCy	49	0.47800	0.53536	1.005325
THBS1	AdCy	26	0.02330	0.04660	0.901612
LAMA1	AdCy	32	0.06520	0.10532	0.880843
LAMA3	AdCy	50	0.51900	0.57363	0.511894
COL4A6	AdCy	45	0.33200	0.41513	0.486653
LAMB4	AdCy	41	0.21100	0.28133	0.402249
TNC	AdCy	70	0.56200	0.61309	0.175168
COL4A4	AdCy	77	0.30000	0.38769	0.063345
COL4A3	AdCy	75.5	0.34100	0.41513	-0.26312
COL24A1	AdCy	83	0.14800	0.20656	-0.3062
LAMC3	AdCy	90	0.05570	0.09549	-0.35162
COL6A6	AdCy	82	0.16800	0.22761	-0.47025
