# Supplementary material for: Expression Profiling of Extracellular Matrix Genes Reveals Global and Entity-Specific Characteristics in Adenoid Cystic, Mucoepidermoid and Salivary Duct Carcinomas
Source: Cancers (Basel). 2020 Aug 31;12(9):2466. doi: 10.3390/cancers12092466 (PMC7564650; doi:10.3390/cancers12092466)
Supplement: Supplementary file 1 [file cancers-12-02466-s001.zip › Supplementary Table 3.xlsx]

## Sheet: m_z values COL27A1
in silico digestion					MSI m/z values with adducts
m/z	Modification	Missed Cleavage	Peptide Sequence		[M+H]+	[M+ NH4]+	[M+Na]+	[M+K]+	[M+ACN+H]+
801.494		1	(K)TGVQLRK(Q)		802.501	819.528	824.483	840.457	843.528
813.421		1	(K)GPKSGDPR(F)		814.429	831.455	836.411	852.384	855.455
815.444		0	(R)VGACPQIK(L)		816.452	833.478	838.434	854.408	857.478
816.473		0	(R)IPGVAFGR(A)		817.48	834.506	839.462	855.436	858.506
826.514		1	(R)VGLQPKGK(L)		827.522	844.548	849.504	865.478	868.548
834.422		1	(K)SGDPRFR(L)		835.429	852.456	857.411	873.385	876.456
872.47		1	(K)AQGQKQGR(L)		873.477	890.504	895.459	911.433	914.504
1422.69		1	(R)LPPGSHGERGEMR(G)		1423.7	1440.72	1445.68	1461.65	1464.72
1438.69	1Oxidation	1	(R)LPPGSHGERGEMR(G)		1439.69	1456.72	1461.67	1477.65	1480.72
1440.74	1Oxidation	1	(R)RGGMGALAPGGGAAGPK(G)		1441.74	1458.77	1463.73	1479.7	1482.77
1449.74	1Oxidation	1	(K)GAGKQIIDFPEMK(G)		1450.75	1467.77	1472.73	1488.7	1491.77
1466.76		1	(K)LPIGPKWGDCAPGR(K)		1467.76	1484.79	1489.75	1505.72	1508.79
1502.75		1	(R)DRTAHGNPPVPGER(L)		1503.75	1520.78	1525.74	1541.71	1544.78
1508.88		2	(K)KLPAMGAPVRFPPK(L)		1509.88	1526.91	1531.87	1547.84	1550.91
1515.78		1	(K)GRGMMPEEGLIGLR(Y)		1516.78	1533.81	1538.77	1554.74	1557.81
1524.87	1Oxidation	2	(K)KLPAMGAPVRFPPK(L)		1525.88	1542.91	1547.86	1563.84	1566.91
1545.82		2	(K)MDRGDGLKTGVQLR(K)		1546.82	1563.85	1568.81	1584.78	1587.85
1546.78		2	(K)LGSNMDAPRGKGCLK(K)		1547.79	1564.82	1569.77	1585.75	1588.82
1547.77	2Oxidation	1	(K)GRGMMPEEGLIGLR(Y)		1548.77	1565.8	1570.76	1586.73	1589.8
1552.84		1	(R)EQSQKTKPIGSPPR(V)		1553.85	1570.88	1575.83	1591.81	1594.88
1561.81	1Oxidation	2	(K)MDRGDGLKTGVQLR(K)		1562.82	1579.85	1584.8	1600.77	1603.85
1562.78	1Oxidation	2	(K)LGSNMDAPRGKGCLK(K)		1563.79	1580.81	1585.77	1601.74	1604.81
1571.84		1	(R)TAHGNPPVPGERLAR(V)		1572.85	1589.87	1594.83	1610.8	1613.87
1589.77		0	(R)VGQVGGGQSETINMGR(I)		1590.78	1607.8	1612.76	1628.73	1631.8
1605.76	1Oxidation	0	(R)VGQVGGGQSETINMGR(I)		1606.77	1623.8	1628.75	1644.73	1647.8
1619.81		1	(K)GGMIKVTTDTTEGPGR(Y)		1620.81	1637.84	1642.79	1658.77	1661.84
1635.8	1Oxidation	1	(K)GGMIKVTTDTTEGPGR(Y)		1636.81	1653.83	1658.79	1674.76	1677.83
1637.88		0	(K)GPVLSQLELQGFHGR(G)		1638.88	1655.91	1660.87	1676.84	1679.91
1637.96	1Oxidation	2	(K)LPAMGAPVRFPPKLK(L)		1638.96	1655.99	1660.95	1676.92	1679.99
1652.9		0	(K)VGEPGVQTGPVFLPAGK(I)		1653.91	1670.93	1675.89	1691.86	1694.93
1662.96		2	(K)AQGQKQGRLPELPIK(G)		1663.97	1681	1685.95	1701.93	1705
1694		0	(K)LQPMLLVLTVPLGSGR(G)		1695.01	1712.04	1716.99	1732.97	1736.04
1707.86		1	(R)GGMGALAPGGGAAGPKGPER(Q)		1708.87	1725.89	1730.85	1746.82	1749.89
1708.87		0	(K)LQDPLDGTMGQAPLPR(S)		1709.88	1726.9	1731.86	1747.83	1750.9
1710	1Oxidation	0	(K)LQPMLLVLTVPLGSGR(G)		1711.01	1728.03	1732.99	1748.96	1752.03
1711.94		2	(K)GGPASTLGRPRLKMDR(G)		1712.95	1729.97	1734.93	1750.9	1753.97
1712.81	1Oxidation	1	(K)DFMPGGLGFREQSQK(T)		1713.81	1730.84	1735.8	1751.77	1754.84
1727.93	1Oxidation	2	(K)GGPASTLGRPRLKMDR(G)		1728.94	1745.97	1750.92	1766.9	1769.97
1732.92	1Gln->pyro-Glu	1	(R)QLVPGPDGQKQNLVEK(A)		1733.93	1750.96	1755.91	1771.89	1774.96
1740.8	1Gln->pyro-Glu 1Oxidation	1	(R)QPMMPQKEAGDISPGR(G)		1741.81	1758.84	1763.79	1779.77	1782.84
1741.84		1	(R)QPMMPQKEAGDISPGR(G)		1742.84	1759.87	1764.83	1780.8	1783.87
1743.9		2	(R)GLDSKKSYVPEGPGGPR(G)		1744.91	1761.94	1766.89	1782.87	1785.94
1746.87		0	(K)RPPHGVMNYEPPPQK(G)		1747.88	1764.91	1769.86	1785.84	1788.91
1749.95		1	(R)QLVPGPDGQKQNLVEK(A)		1750.96	1767.98	1772.94	1788.91	1791.98
1750.83		1	(K)GGPEHGQKLGSNMDAPR(G)		1751.84	1768.86	1773.82	1789.79	1792.86
1757.02		1	(R)ASHAGVVGPPVKSRPGLK(G)		1758.03	1775.05	1780.01	1795.98	1799.05
1757.83	1Oxidation	1	(R)QPMMPQKEAGDISPGR(G)		1758.84	1775.86	1780.82	1796.79	1799.86
1765.07		2	(R)ASLKVSIVLRTGAQPPK(G)		1766.08	1783.1	1788.06	1804.03	1807.1
1766.82	1Oxidation	1	(K)GGPEHGQKLGSNMDAPR(G)		1767.83	1784.86	1789.81	1805.79	1808.86
1773.83	2Oxidation	1	(R)QPMMPQKEAGDISPGR(G)		1774.83	1791.86	1796.82	1812.79	1815.86
1794.94	1Oxidation	1	(K)ILPDVPPPSMGRGLDSK(K)		1795.95	1812.98	1817.93	1833.9	1836.98
1797.98		2	(K)WGDCAPGRKPLAKSALK(V)		1798.99	1816.01	1820.97	1836.94	1840.01
1802.88		1	(K)LGGPPMTFGMRGGQPGSR(K)		1803.89	1820.91	1825.87	1841.84	1844.91
1810.95		0	(K)AGQDSGRPIGVGGLLSGGGR(G)		1811.96	1828.99	1833.94	1849.91	1852.99
1811.98		2	(R)YTPDAPKKLPAMGAPVR(F)		1812.99	1830.02	1834.97	1850.95	1854.02
1818.87	1Oxidation	1	(K)LGGPPMTFGMRGGQPGSR(K)		1819.88	1836.91	1841.86	1857.84	1860.91
1819.84	1Oxidation	0	(R)GPPSFGSGGGMPFDQPLR(Q)		1820.85	1837.88	1842.83	1858.81	1861.88
1827.98	1Oxidation	2	(R)YTPDAPKKLPAMGAPVR(F)		1828.99	1846.01	1850.97	1866.94	1870.01
1834.87	2Oxidation	1	(K)LGGPPMTFGMRGGQPGSR(K)		1835.88	1852.9	1857.86	1873.83	1876.9
1867.98		2	(K)KSYVPEGPGGPRGGLGSPR(D)		1868.98	1886.01	1890.97	1906.94	1910.01
1907.04		2	(K)ILPDVPPPSMGRGLDSKK(S)		1908.05	1925.08	1930.03	1946.01	1949.08
1923.04	1Oxidation	2	(K)ILPDVPPPSMGRGLDSKK(S)		1924.04	1941.07	1946.03	1962	1965.07
1923.91		2	(R)LPPGSHGERGEMRGGGDSK(T)		1924.92	1941.94	1946.9	1962.87	1965.94
1927.93		0	(R)YQEGPLPSPSAWTAGGGPR(I)		1928.94	1945.96	1950.92	1966.89	1969.96
1939.9	1Oxidation	2	(R)LPPGSHGERGEMRGGGDSK(T)		1940.91	1957.94	1962.89	1978.87	1981.94
1944.9		1	(-)DLPGGGRTVDPDSDDLMGK(G)		1945.9	1962.93	1967.89	1983.86	1986.93
1960.89	1Oxidation	1	(-)DLPGGGRTVDPDSDDLMGK(G)		1961.9	1978.93	1983.88	1999.85	2002.93
1962.96	2Oxidation	2	(K)LGGPPMTFGMRGGQPGSRK(G)		1963.97	1981	1985.95	2001.93	2005
1977.04		2	(K)IFLHEHAPRGRGGDSVTK(I)		1978.05	1995.08	2000.03	2016	2019.08
1986.91	1Acetyl	1	(-)DLPGGGRTVDPDSDDLMGK(G)		1987.91	2004.94	2009.9	2025.87	2028.94
1988.05		0	(R)ISPITLHPGICGHVFPGSR(Y)		1989.06	2006.09	2011.04	2027.02	2030.09
1993.97		1	(K)EAGDISPGRGPPYGQNPPGK(G)		1994.98	2012.01	2016.96	2032.94	2036.01
1997.99		1	(K)HPAGCLQKLGGPPMTFGMR(G)		1998.99	2016.02	2020.98	2036.95	2040.02
2020.13		2	(K)LKILPDVPPPSMGRGLDSK(K)		2021.13	2038.16	2043.12	2059.09	2062.16
2034.99		2	(K)GPERQKYGESPPSYTNPK(L)		2036	2053.02	2057.98	2073.95	2077.02
2038.99		0	(K)LSPGDGEDVATEPGLSIEPR(E)		2040	2057.03	2061.98	2077.96	2081.03
2076.04	1Oxidation	1	(K)RPPHGVMNYEPPPQKGAGK(Q)		2077.05	2094.08	2099.03	2115.01	2118.08
2077.06		1	(R)VPPQGSVDERGAQKPMPQR(G)		2078.07	2095.09	2100.05	2116.02	2119.09
2107.02	2Oxidation	1	(R)GMMPEEGLIGLRYTPDAPK(K)		2108.03	2125.05	2130.01	2145.98	2149.05
2160.01	2Oxidation	2	(K)VFAEGGMKMRGAHPSDPGQR(G)		2161.01	2178.04	2183	2198.97	2202.04
2162.09		0	(R)ATGIDTQLGSLMAGAQPAGFAGK(L)		2163.1	2180.12	2185.08	2201.05	2204.12
2178.09	1Oxidation	0	(R)ATGIDTQLGSLMAGAQPAGFAGK(L)		2179.09	2196.12	2201.08	2217.05	2220.12
2179.09		2	(K)EAGDISPGRGPPYGQNPPGKGK(T)		2180.1	2197.12	2202.08	2218.05	2221.12
2395.19		1	(R)GAHPSDPGQRGGLGGSEPPLGAPQR(I)		2396.19	2413.22	2418.18	2434.15	2437.22
2406.22		2	(R)GPPYGQNPPGKGKTQPAPPAGFDK(S)		2407.23	2424.25	2429.21	2445.18	2448.25
2416.19	1Oxidation	1	(R)GVFPPPGGPGQQGKDFMPGGLGFR(E)		2417.19	2434.22	2439.18	2455.15	2458.22
2690.34		1	(R)VGQVGGGQSETINMGRINSGKPSGGFR(T)		2691.35	2708.38	2713.33	2729.31	2732.38
2833.34	1Gln->pyro-Glu 1Oxidation	2	(R)QPMMPQKEAGDISPGRGPPYGQNPPGK(G)		2834.35	2851.37	2856.33	2872.3	2875.37
